# Supplementary material for: Optimization of Culturomics Strategy in Human Fecal Samples
Source: Front Microbiol. 2019 Dec 17;10:2891. doi: 10.3389/fmicb.2019.02891 (PMC6927924; doi:10.3389/fmicb.2019.02891)
Supplement: FIGURE S1 — (A) Genus composition of each stool sample. (B) Numbers of bacterial species found in sample(s). [file Data_Sheet_1.zip]

Archive with 6 entries (6 files):
- Supplementary Figure 1.JPEG
- Supplementary Figure 2A.JPEG
- Supplementary Figure 2B.JPEG
- Supplementary Figure 2C.JPEG
- Supplementary Figure 2D.JPEG
- Supplementary Figure 3.JPEG
