# Supplementary material for: Optimization of Culturomics Strategy in Human Fecal Samples
Source: Front Microbiol. 2019 Dec 17;10:2891. doi: 10.3389/fmicb.2019.02891 (PMC6927924; doi:10.3389/fmicb.2019.02891)
Supplement: TABLE S1 — The numbers of colonies analyzed for each condition. [file Table_1.XLSX]

## Sheet: Sheet1
culture condition	the number of colonies analyzed	the number of species
F1-O2	46	9
F1-O2S	34	6
F1-A	68	15
F1-AS	62	15
F2-O2	83	17
F2-O2S	60	12
F2-A	116	27
F2-AS	104	24
F3-O2	71	13
F3-O2S	81	18
F3-A	101	22
F3-AS	117	29
F4-O2	84	21
F4-O2S	95	21
F4-A	112	26
F4-AS	105	24
F5-O2	72	15
F5-O2S	71	15
F5-A	106	21
F5-AS	115	28
